# Supplementary material for: Maya Postclassic persistence in the Birds of Paradise Wetland Fields, Belize
Source: Proc Natl Acad Sci U S A. 2026 Mar 2;123(10):e2521892123. doi: 10.1073/pnas.2521892123 (PMC12974463; doi:10.1073/pnas.2521892123)
Supplement: Supplementary file 2 — Dataset S01 (XLSX) [file pnas.2521892123.sd01.xlsx]

## Sheet: 14C dates
Dataset S1: Unmodeled and modelled calendar ages from ancient Maya contexts, BOP wetlands, Belize. Calendar ages (CE) are rounded to the nearest 5 years to prevent spurious precision.
						14C Age (Years BP)		Unmodeled calendar ages (CE)					Modeled calendar ages (CE)
Date number	Lab ID	Site	Context	Depth (m)	Description	Mean	1σ	Median	68.3% HPD range		95.4% HPD range		Median	68.3% HPD range		95.4% HPD range		A indices
	(New 14C dates in bold)
	(Source: Beach et al. 2019* / Krause et al. 2021*)
Sequence BOP Peripheral Sites
Phase BOP Early Classic
1	AA96037*	BOP-11	Field	2.07	Plant matter, Bb horizon	2066	35	-75	-150	5	-175	25	-45	-100	20	-160	65	91
2	ICA-19C/01102*	BOP-13	Field	1.80-1.85	Charcoal	1830	30	220	165	305	125	320	225	160	260	125	335	99.8
3	ICA-18C/0117*	BOP-N 2017	Causeway	2.1	Charcoal, organic-rich soil, Ab horizon	1660	30	405	265	430	255	535	410	355	445	260	535	100.4
4	ICA-18C/0116*	BOP-N 2017	Causeway	1.64	Charcoal, mixed fill	1770	30	300	240	335	220	375	305	245	350	225	390	99.5
5	Beta-390377*	Akab Muclil	Sediment core	2.13	Plant matter	1690	30	370	265	415	255	425	370	265	415	255	425	99.6
6	ICA-14C-7668	BOP-N 2017	Causeway	1.33	Organic sediment	1560	40	500	435	565	420	590	470	420	500	415	565	101.2
Phase BOP Classic to Postclassic
7	ICA-19C/01101*	BOP-13	Canal	1.77	Charcoal	1410	30	630	605	655	595	665	655	625	675	600	760	101.8
8	AA92890*	BOP-2	Field	2.25	Charcoal	1338	35	685	650	775	640	775	705	655	775	645	795	98.9
9	Beta-250846*	BOP-10	Field	1.45	Charred organic matter	1330	40	700	650	775	640	775	720	655	775	645	810	99.6
10	AA96036*	BOP-11	Field	1.11	Plant matter extracted from burn layer	1283	35	730	675	775	655	825	730	675	775	655	825	99.4
11	AA92889*	BOP-2	Field	2.25	Charoal	1263	35	735	675	800	665	880	750	680	820	670	880	99.2
12	ICA-19C/01100*	BOP-13	Canal	1.58	Charcoal	1250	30	740	680	825	670	880	765	690	830	680	880	98.8
13	Beta-250845*	BOP-10	Field	1.38	Charred organic matter	1220	40	810	705	880	675	940	820	710	890	680	950	99.4
14	ICA-18P/1225*	BOP-16	Canal	1.20-1.30	Seed, Canal Fill	1210	30	825	780	880	700	895	820	780	880	700	895	99.5
15	ICA-18P/1223*	BOP-16	Field	1.00-1.40	Archene	1190	30	840	775	890	705	955	840	775	890	705	955	99.7
16	Beta-234153*	BOP-8	Canal	1.40-1.50	Charred organic matter	1190	40	840	775	890	700	980	850	780	895	705	985	99.7
17	ICA-17W/1205*	BOP-11	Canal	1.44	Charcoal, 1.44 m depth, canal deposition	1170	30	865	775	945	770	975	875	775	955	775	980	98.9
18	ICA-18P/1224*	BOP-13	Canal	0.6	Achene, 0.30-0.60 m depth, A/C horizon	1150	30	905	775	975	770	990	905	775	975	770	990	99.3
19	Beta-207553*	BOP-7	Field	1.02	Charred organic matter	1150	40	900	775	980	770	995	910	835	985	775	1005	99.5
20	Beta-234152*	BOP-8	Field	1.12	Charred organic matter	1100	40	945	890	995	770	1025	955	900	1000	775	1045	99.8
21	ICA-17C/1204*	BOP-11	Canal	0.95	Charcoal, canal deposition	1090	30	955	895	995	890	1020	965	900	1000	890	1035	99.3
22	Beta-431704	Akab Muclil	Sediment core	1.76	Plant matter	1080	30	965	895	1020	890	1025	970	895	1020	890	1025	98.9
23	ICA-18C/0118*	BOP-N-3	Field	0.52-0.55	Charcoal, Bw horizon	1050	30	1000	985	1030	895	1035	1010	980	1035	895	1065	99.1
24	Beta-250847*	BOP-9	Canal	0.9	Charred organic matter	980	40	1090	1020	1155	990	1160	1100	1025	1160	995	1185	99.4
25	Beta-207551*	BOP-1	Field	0.8	Charred organic matter	940	40	1105	1040	1160	1025	1210	1115	1050	1165	1030	1215	100
26	Beta-234151*	BOP-7	Canal	1.55	Charred organic matter	940	40	1105	1040	1160	1025	1210	1115	1055	1165	1025	1215	100
27	Beta-214248*	BOP-2	Canal	0.72	Charred organic matter	930	40	1110	1040	1165	1030	1210	1120	1050	1165	1030	1220	100
28	Beta-219699*	BOP-3	Canal	0.81	Charred organic matter	930	40	1110	1040	1165	1030	1210	1120	1050	1165	1030	1220	100.1
29	Beta-240355*	BOP-7	Canal	1.2	Plant matter	830	40	1220	1175	1265	1050	1280	1220	1175	1265	1050	1280	100.2
30	Beta-431702*	Akab Muclil	Sediment Core	0.82	Organic sediment	790	30	1245	1225	1270	1210	1280	1245	1225	1265	1210	1280	99.5
31	ICA-18C/0120*	BOP-N-3	Canal	1.29	Charcoal	740	30	1275	1260	1295	1225	1300	1270	1230	1290	1225	1305	80.4
Sequence BOP-N Settlement
Sequence Pre-Wood Strata
32	ICA-14C-7084	BOP-N-2019	Structure 1	2.2	Plant matter (Lot 21), 2C horizon	1500	30	580	550	605	480	645	590	565	640	545	645	92.1
33	ICA-14C-7082	BOP-N-2019	Structure 1	2.09	Peat (Lot 20), C horizon	1250	30	740	680	825	670	880	740	680	825	670	875	100.8
34	ICA-14C-7083	BOP-N-2019	Structure 1	1.94	Peat (Lot 19), 2Ab horizon	1150	30	905	775	975	770	990	895	830	965	770	985	99.9
35	ICA-18C/0123	BOP-N-2017	Mound A	1.1	Charcoal, Ab horizon	1040	30	1005	990	1030	895	1115	995	975	1020	900	1025	70.7
Phase Wood Posts
36	ICA-19W/01104	BOP-N-2018	Structure 1	n/a	Unnamed vertical wood post (1-26)	1040	30	1005	990	1030	895	1115	1015	995	1030	975	1125	96.7
37	ICA-14C-6381	BOP-N-2019	Structure 1	n/a	Post-G, horizontal wood post	1030	30	1010	990	1030	895	1150	1020	995	1030	980	1150	96.8
38	ICA-19W/01103	BOP-N-2017	Mound A	n/a	Unnamed vertical wood post	1010	30	1025	990	1115	990	1155	1030	995	1120	990	1155	97
39	ICA-14C-6380	BOP-N-2019	Structure 1	n/a	Post-B, vertical wood post	950	30	1100	1035	1155	1025	1165	1100	1035	1155	1025	1165	96.9
40	ICA-14C-6382	BOP-N-2019	Structure 1	n/a	Post-H, vertical wood post	910	30	1125	1045	1205	1040	1215	1120	1045	1180	1040	1205	96.9
41	ICA-14C-6379	BOP-N-2019	Structure 1	n/a	Post-A, vertical wood post	880	30	1180	1155	1220	1045	1230	1170	1050	1210	1045	1225	96.9
Sequence Postclassic Settlement I
42	ICA-19C/1270	BOP-N-2019	Structure 1	1.35	Charcoal (Lot 16)	850	30	1205	1165	1230	1050	1270	1215	1185	1235	1165	1260	112
43	ICA-18C/0122	BOP-N-2017	Mound A	0.35	Charcoal, Cultural context	820	30	1235	1215	1265	1175	1275	1250	1225	1270	1200	1305	109.7
Sequence Postclassic Settlement II
44	ICA-19C/1271	BOP-N-2019	Structure 1	0.71	Charcoal, anthropogenic A horizon (Lot 14)	630	30	1350	1300	1395	1290	1400	1325	1290	1370	1290	1400	97.1
