# Supplementary material for: Maya Postclassic persistence in the Birds of Paradise Wetland Fields, Belize
Source: Proc Natl Acad Sci U S A. 2026 Mar 2;123(10):e2521892123. doi: 10.1073/pnas.2521892123 (PMC12974463; doi:10.1073/pnas.2521892123)
Supplement: Supplementary file 3 — Dataset S02 (XLSX) [file pnas.2521892123.sd02.xlsx]

## Sheet: Sheet1
Site	Sedimentology	Depth (m)	Age	Cultural and morphological significance	Texture	Geochem
Causeway	Loose carbonate fine sandy loam and silts with intervening layers of sticky, organic-rich clay. Abundant charcoal.	0.15 - 2.00	ICA-14C-7668, CE 415–565, median age CE 470	Contruction fills.	SiL	Carbonate sand and silt
			ICA-18C/0116, CE 225–390, median age CE 305		SiL	Intervening silicate clay
	Organic, clay-rich paleosol (Ab) horizon. Abundant charcoal on the uppermost boundary.	> 2.00	ICA-18C/0117, CE 260–535, median age CE 410	Charcoal suggests burning as preparation for erecting causeway.		Silicate clay
					SiCL
Midden A	Wood post (WP17-1)	0 - 1.20	ICA-19W/01103, CE 990–1155, median age CE 1030	Postclassic wood.	/	/
	Dark anthrosol (human modified soil) rich in organic matter and charcoal.	0 - 0.40	ICA-18C/0122, CE 1200–1305, median age CE 1250	Postclassic activity layer with burned ceramic sherds, obsidian, and chert fragments, limestone grinding tools, and faunal remains.	SiL	Carbonate sand and silt
	Very dark gray, organic and clay-rich paleosol (Ab) horizon.	1.10 - 1.20	ICA-18C/0123, CE 900–1025, median age CE 995	Terminal Classic to Early Postclassic transition.	SiCL	Silicate clay
Structure 1	Wood post (Post A)	0 - 2.00	ICA-14C-6379, CE 1045–1225, median 212 CE 1170	Postclassic wood.	/	/
	Anthrosol sequence composed of a 9 cm-thick, black A horizon formed in sandy loam sediments (AC/C horizons).	0.71	ICA-19C/1271, CE 1285–1400, median age CE 1325	Postclassic anthrosol.	SiL
						Carbonate sand and silt
	Light brownish gray, calcareous sediments of sandy clay texture containing abundant and large charcoal pieces.	1.35	ICA-19C/1270, CE 1165–1260, median age CE 1215	Postclassic construction erection of platform.	Loam
						Intervening silicate clay
	A well-developed, black, 34% organic 190 matter, silty clay loam soil horizon (2Ob) horizon.	1.90 - 2.20	ICA-14C-7083, CE 770–985, median age CE 895	Early to Terminal Classic cumulic wetland soil. Pomaceae snail shells abundant.	SiCL	Silicate clay
			ICA-14C-7082, CE 670–875, median age CE 740
			ICA-14C-7084, CE 545–645, median age CE 590
